# Supplementary material for: Inflammatory mediator bradykinin increases population of sensory neurons expressing functional T-type Ca2+ channels
Source: Biochem Biophys Res Commun. 2016 Apr 29;473(2):396–402. doi: 10.1016/j.bbrc.2016.02.118 (PMC4840015; doi:10.1016/j.bbrc.2016.02.118)
Supplement: Supplementary file 1 [file mmc1.zip]

Archive with 7 entries (7 files):
- coi_disclosure_Du.pdf
- coi_disclosure_F_Zhang.pdf
- coi_disclosure_Gamper.pdf
- coi_disclosure_H_Zhang.pdf
- coi_disclosure_Huang.pdf
- coi_disclosure_Liang.pdf
- coi_disclosure_Men.pdf
